# Supplementary material for: Silencing CTNND1 Mediates Triple-Negative Breast Cancer Bone Metastasis via Upregulating CXCR4/CXCL12 Axis and Neutrophils Infiltration in Bone
Source: Cancers (Basel). 2021 Nov 17;13(22):5703. doi: 10.3390/cancers13225703 (PMC8616231; doi:10.3390/cancers13225703)
Supplement: Supplementary file 1 [file cancers-13-05703-s001.zip]

Archive with 1 entries (1 files):
- western blots provided by authors.pdf
